# Supplementary material for: Influence of the GABA Receptor Subunit Gene Polymorphism and Childhood Sexual Abuse on Processing Speed in Major Depression and Suicide Attempt
Source: Front Psychiatry. 2021 Oct 18;12:712231. doi: 10.3389/fpsyt.2021.712231 (PMC8558369; doi:10.3389/fpsyt.2021.712231)
Supplement: Supplementary file 1 [file Table_1.XLSX]

## Sheet: cognition and snp
NO	Group 1（1=health control、2=MDD、3=MDD with SB）	gender（1=male、2=female）	age	HAMD-24 item3 suicide: 0  Absent; 1  Feels life is not worth living; 2  Wishes he is dead or any thoughts of possible death to self; 3  Suicidal ideas or gestures; 4  Attempts at suicide.	HAMD-24 item23 hopelessness	HAMD-24 score	Iowa gambling net score	Iowa gamblingBlock 1	Iowa gamblingBlock 2	Iowa gamblingBlock 3	Iowa gamblingBlock 4	Iowa gamblingBlock 5	positive RT	positive missing num	Neutral RT	neutral missing num	negative RT	negative missing num	suicide RT	suicide missing num	"suicide" word RT	"suicide" word missing num	positive interference indice	negative interference indice	suicide interference indice	"suicide" word interference indice	CTQsubscaleemotionalabuse	CTQsubscalephysicalabuse	CTQsubscalesexualabuse	CTQsubscaleemotionalneglect	CTQsubscalephysicalneglect	CTQscore	CTQsubscaleemotionalabuse(0=N,1=Y)	CTQsubscalephysicalabuse(0=N,1=Y)	CTQsubscalesexualabuse(0=N,1=Y)	CTQsubscaleemotionalneglect(0=N,1=Y)	CTQsubscalephysicalneglect(0=N,1=Y)	rs211037	rs211036	rs211035	rs211034	rs418210	rs211037T risk allele number	rs211036T risk allele number	rs211035A risk allele number	rs211034A risk allele number	rs418210T risk allele number
2016152	2	2	30	1	1	30	-4	0	0	4	-4	-4	595.67	0	672.83	0	888.83	0	618.33	0	541	0	-77.16	216	-54.5	-131.83	8	5	5	8	6	32	0	0	0	0	0	2	1	2	2	2	1	0	1	1	1
2016153	2	2	33	3	3	33	24	0	12	8	4	0	669.83	0	745	1	646.17	0	598.67	0	712.5	0	-75.17	-98.83	-146.33	-32.5	7	5	5	4	3	24	0	0	0	0	0	2	1	2	2	2	1	0	1	1	1
2016155	2	2	25	1	1	30	-6	-2	-4	-2	0	2	447.5	0	482	0	394.33	0	378.17	0	450	0	-34.5	-87.67	-103.83	-32	6	6	7	3	3	25	0	0	0	0	0	2	1	2	2	2	1	0	1	1	1
2016156	2	1	24	2	2	32	6	0	0	2	2	2	608.5	0	734.8	1	557.5	0	709.333	0	528.5	0	-126.3	-177.3	-25.467	-206.3	9	7	7	16	9	48	0	0	0	1	0	1	2	3	3	1	0	1	0	0	0
2016157	2	2	18	1	3	35	-48	-12	-8	-8	-8	-12	544.83	0	407.67	0	458.83	0	439	0	408	0	137.16	51.16	31.33	0.33	12	5	5	3	5	30	0	0	0	0	0	2	1	2	2	2	1	0	1	1	1
2016158	2	2	32	3	1	32	-24	-14	2	-6	-2	-4	651.17	0	657.83	0	644.5	0	742.33	0	774.5	0	-6.66	-13.33	84.5	116.67	9	8	9	10	12	48	0	0	1	0	1	2	2	3	3	1	1	1	0	0	0
2016160	2	2	56	1	1	32	0	0	0	0	0	0	852.4	1	603.67	0	601	0	594.33	0	546.5	0	248.73	-2.67	-9.34	-57.17	14	10	5	18	16	63	1	1	0	1	1	2	2	3	2	2	1	1	0	1	1
2016161	2	2	18	3	2	38	-6	8	-6	-6	-2	0	1051.2	1	1134.5	0	993.2	1	897.5	0	709	0	-83.3	-141.3	-237	-425.5	10	7	6	3	7	33	0	0	0	0	0	2	1	2	2	1	1	0	1	1	0
2016162	2	2	18	2	1	26	16	0	2	2	6	6	395.67	0	546.33	0	434.33	0	385.33	0	333	0	-150.66	-112	-161	-213.33	11	10	5	14	12	52	0	1	0	0	1	2	1	2	2	2	1	0	1	1	1
2016163	2	1	21	3	2	44	-66	-6	-12	-16	-12	-20	662.17	0	694.83	0	871	2	720	1	791.5	0	-32.66	176.17	25.17	96.67	12	11	5	0	7	35	0	1	0	0	0	2	2	2	2	2	1	1	1	1	1
2016164	2	2	23	3	2	35	-94	-18	-20	-20	-20	-16															9	6	5	2	6	28	0	0	0	0	0	2	1	2	2	2	1	0	1	1	1
2016165	2	1	23	1	0	41	-2	-4	0	0	0	2	1128.33	0	838.67	0	869.4	1	924.67	0	1118.5	0	289.66	30.73	86	279.83	7	5	8	6	11	37	0	0	1	0	1	2	3	2	2	2	1	2	1	1	1
2016166	2	1	48	0	1	23	0	0	0	0	0	0	961.17	0	892.67	0	947.17	0	875.67	0	839	0	68.5	54.5	-17	-53.67	12	5	5	8	6	36	0	0	0	0	0	2	1	3	3	1	1	0	0	0	0
2016167	2	2	45	3	3	36	34	10	16	-20	8	20	1125.17	0	897.83	0	1148	0	1212.4	1	1687.5	0	227.34	250.17	314.57	789.67	13	9	5	15	14	56	1	0	0	1	1	1	3	3	3	1	0	2	0	0	0
2016168	2	2	33	1	2	33	34	2	12	6	2	12	680.33	0	589	0	696	0	592.17	0	634	0	91.33	107	3.17	45	5	6	7	2	3	23	0	0	0	0	0	3	1	2	2	3	2	0	1	1	2
2016169	2	2	27	3	1	20	-22	-8	-8	0	-4	-2	502	3	496	3	552.33	3	1024.33	3	1389	1	6	56.33	528.33	893	5	5	5	15	13	43	0	0	0	1	1	2	1	3	3	1	1	0	0	0	0
2016170	2	2	18	1	2	24	4	2	4	0	-4	2	418.5	0	393.5	0	432.667	0	420.17	0	364.5	0	25	39.167	26.67	-29	11	5	5	9	7	37	0	0	0	0	0	3	1	2	2	2	2	0	1	1	1
2016171	2	1	30	3	2	27	-24	-2	-14	-4	-4	0	629.83	0	590.67	0	638.6	1	817	0	699.5	0	39.16	47.93	226.33	108.83	15	5	5	10	11	46	1	0	0	0	1	2	1	2	2	3	1	0	1	1	2
2016172	3	2	28	4	1	35	-82	-14	-16	-16	-20	-16	639.83	0	711.17	0	778.17	0	599.17	0	593	0	-71.34	67	-112	-118.17	8	5	5	9	4	31	0	0	0	0	0	2	1	3	3	3	1	0	0	0	2
2016174	2	2	43	1	1	29	-76	-12	-16	-18	-16		952.67	0	1209.33	0	1112	0	1435.6	1	1143	0	-256.66	-97.33	226.27	-66.33	10	6	9	10	8	43	0	0	1	0	0	3	1	2	2	3	2	0	1	1	2
2016175	2	2	24	1	1	37	-34	-12	-14	-2	-8	2	1811	5	875.5	4	446	4	778	4	852	1	935.5	-429.5	-97.5	-23.5	5	5	5	5	6	26	0	0	0	0	0
2016176	3	2	21	4	1	28	-16	-6	-4	0	-6	0	895	0	1024	0	1059.8	1	993.6	1	847.5	0	-129	35.8	-30.4	-176.5	18	7	5	19	11	60	1	0	0	1	1	2	2	2	2	2	1	1	1	1	1
2016177	2	1	46	0	0	25	-84	-14	-16	-14	-20	-20	172.67	0	591.67	0	639.17	0	565.33	0	566.5	0	-419	47.5	-26.34	-25.17	6	7	6	7	6	32	0	0	0	0	0	3	1	3	2	2	2	0	0	1	1
2016178	2	1	34	3	0	16	-4	-6	2	4	-2	-2	658.67	0	619.83	0	574	1	484.67	0	439.5	0	38.84	-45.83	-135.16	-180.33	7	9	5	8	10	39	0	0	0	0	1	3	2	2	2	1	2	1	1	1	0
2016179	2	1	19	3	2	31	-28	-8	2	-6	-6	-10	531.2	1	422.83	0	420.6	1	443	0	325.5	0	108.37	-2.23	20.17	-97.33	6	5	5	13	6	35	0	0	0	0	0	2	1	3	3	3	1	0	0	0	2
2016180	2	2	45	2	1	29	-78	-12	-14	-20	-12	-20	622.83	0	598.5	0	654.17	0	575.33	0	796	0	24.33	55.67	-23.17	197.5	5	5	5	16	7	38	0	0	0	1	0	3	1	3	3	2	2	0	0	0	1
2016181	2	2	24	1	0	20	32	12	-4	-16	20	20	636.83	0	1090	0	1076.6	1	1032.67	0	1318.5	0	-453.17	-13.4	-57.33	228.5	15	10	8	18	13	64	1	1	1	1	1	3	1	3	2	3	2	0	0	1	2
2016182	3	2	29	4	2	34	-88	-20	-18	-20	-14	-16	1147.17	0	1248.67	0	1020.5	0	1154.83	0	1086	0	-101.5	-228.17	-93.84	-162.67	12	6	7	17	13	55	0	0	0	1	1	3	1	3	3	1	2	0	0	0	0
2016183	2	1	22	0	2	41	-54	-14	-16	-14	10	-20	-3.33333	0	410.333	0	347.33	0	349	1	382.5	0	-413.666	-63.003	-61.333	-27.833	9	5	7	3	5	29	0	0	0	0	0	3		3	1	1	2		0	2	0
2016184	2	2	55	1	0	26	2	-4	6	0	0	0	1268.67	0	948.5	0	1121.33	0	1282.67	0	1158.5	0	320.17	172.83	334.17	210	7	5	5	12	11	40	0	0	0	0	1	1	3	3	3	2	0	2	0	0	1
2016186	2	2	19	3	3	38	0	-4	0	0	0	4	545.67	0	942.5	0	738.6	1	967.33	0	696.5	0	-396.83	-203.9	24.83	-246	17	6	5	16	13	57	1	0	0	1	1	1	3	3	3	1	0	2	0	0	0
2016187	2	2	25	3	2	27	-6	0	0	-4	-2	0	841.8	1	1275.2	1	1252.4	1	747.5	4	815	1	-433.4	-22.8	-527.7	-460.2	9	5	5	14	9	42	0	0	0	0	0
2016188	2	1	24	0	1	29	-4	2	-4	-2	0	0	599	1	753	0	594.5	0	608.2	1	695	1	-154	-158.5	-144.8	-58	14	12	11	11	6	54	1	1	1	0	0	3	1	2	1	2	2	0	1	2	1
2016189	2	1	26	2	2	37	0	-4	-2	0	0	6	836.83	0	1116.5	0	916.67	0	905.5	0	780	0	-279.67	-199.83	-211	-336.5	7	6	5	5	5	28	0	0	0	0	0	2	1	2	2	2	1	0	1	1	1
2016190	2	1	35	0	1	25	-8	-4	-2	-6	0	4	542.17	0	613	0	570	0	516	0	570.5	0	-70.83	-43	-97	-42.5	5	5	5	0	4	19	0	0	0	0	0	3	1	2	2	3	2	0	1	1	2
2016191	2	1	53	3	2	37	62	20	14	12	6	10	705.67	0	626.17	0	708.67	0	615.17	0	564	0	79.5	82.5	-11	-62.17	5	5	5	15	13	43	0	0	0	1	1	3	1	3	2	2	2	0	0	1	1
2016192	3	2	28	4	2	35	4	0	10	-8	0	2	502.6	1	704.33	0	470	0	499.67	0	602.5	0	-201.73	-234.33	-204.66	-101.83	10	9	7	12	7	45	0	0	0	0	0	3	2	2	2	2	2	1	1	1	1
2016193	2	1	29	3	1	32	-26	-14	-4	0	-6	-2	536.83	0	548.5	0	733	0	735	0	513	0	-11.67	184.5	186.5	-35.5	9	7	7	15	11	49	0	0	0	1	1	1	1	3	3	1	0	0	0	0	0
2016194	2	2	34	3	1	29	10	4	-6	10	0	2	472.5	0	404.83	0	492.17	0	469.67	0	491	0	67.67	87.34	64.84	86.17	14	6	5	20	15	60	1	0	0	1	1	2	1	2	2	2	1	0	1	1	1
2016195	2	2	18	3	2	36	8	-2	4	0	4	2	637.33	0	574.33	0	590.83	0	599.5	0	480.5	0	63	16.5	25.17	-93.83	8	11	6	10	8	43	0	1	0	0	0	2	2	2	2	2	1	1	1	1	1
2016196	2	1	26	0	0	22	-50	-10	-6	-16	-20	2	902.4	1	1382.8	1	1023	0	991.8	1	980	0	-480.4	-359.8	-391	-402.8	9	7	6	7	4	33	0	0	0	0	0	2	1	3	3	3	1	0	0	0	2
2016197	2	2	45	3	2	36	-14	-6	-2	0	-2	-4	685.67	0	532.17	0	618.33	0	928.5	0	858.5	0	153.5	86.16	396.33	326.33	6	5	5	10	7	33	0	0	0	0	0
2016198	2	2	36	0	0	18							492.33	0	531	0	535.5	0	513.4	1	543.5	0	-38.67	4.5	-17.6	12.5	9	5	5	1	7	27	0	0	0	0	0	2	2	2	2	2	1	1	1	1	1
2016199	2	2	33	3	2	33	8	2	0	4	0	2	782.5	0	766.33	0	672.5	0	705.67	0	538	0	16.17	-93.83	-60.66	-228.33	9	5	5	15	9	43	0	0	0	1	0	2	3	2	2	2	1	2	1	1	1
2016200	3	2	25	4	2	41	-36	-2	0	-6	-12	-16	433	0	451.67	0	467.33	0	518.67	0	526	0	-18.67	15.66	67	74.33	5	5	9	0	7	26	0	0	1	0	0	3	1	3	3	3	2	0	0	0	2
2016201	2	2	18	3	1	25	0	-2	-2	-2	8	-2	616.2	1	412	0	594.6	1	460.67	0	435	0	204.2	182.6	48.67	23	6	5	5	0	3	19	0	0	0	0	0	3	2	2	2	2	2	1	1	1	1
2016202	3	2	18	4	3	43	-18	-2	-8	-4	2	-6	596.17	0	674.33	0	633.33	0	628.33	0	771	0	-78.16	-41	-46	96.67	15	6	5	13	7	46	1	0	0	0	0	3	1	2	2	3	2	0	1	1	2
2016203	2	1	52	1	1	31	-68	-8	-8	-12	-20	-20	505.83	0	365.4	1	369	0	468.83	0	490.5	0	140.43	3.6	103.43	125.1	5	5	5	5	9	29	0	0	0	0	0	2	2	2	2	2	1	1	1	1	1
2016204	2	2	27	1	1	23	0	-4	0	2	0	2	765.67	0	572.5	0	655.67	0	599.67	0	549.5	0	193.17	83.17	27.17	-23	8	5	5	13	6	37	0	0	0	0	0	3	1	3	2	2	2	0	0	1	1
2016205	1	1	28				-22	-2	-6	-2	-8	-4	414.17	0	468.33	0	442.67	0	464	0	485	0	-54.16	-25.66	-4.33	16.67	8	7	5	8	8	36	0	0	0	0	0	1	1	3	3	2	0	0	0	0	1
2016207	1	2	37				-16	-8	-2	-2	-2	-2	507	0	494.67	0	486	0	620.83	0	548	0	12.33	-8.67	126.16	53.33	6	5	5	7	4	27	0	0	0	0	0	1	1	3	3	2	0	0	0	0	1
2016208	1	1	26				-2	-4	0	6	-2	-2	439.83	0	393.83	0	329.4	1	394.17	0	468	0	46	-64.43	0.34	74.17	8	8	6	4	5	31	0	0	0	0	0	3	1	3	3	3	2	0	0	0	2
2016209	1	2	29				6	2	2	0	-2	4	478.5	0	493.67	0	501.33	0	496	0	480	0	-15.17	7.66	2.33	-13.67	7	7	5	1	3	23	0	0	0	0	0	3	1			3	2	0			2
2016210	3	1	28	4	4	45	-6	2	4	-6	-7	2	1663	3	1019	5	950.33	3	1562.25	2			644	-68.67	543.25		7	6	5	4	11	33	0	0	0	0	1	1	1	3	3	1	0	0	0	0	0
2016212	3	2	25	4	3	43	-42	-12	-8	-6	-8	-8	526.5	0	648.6	1	531.5	0	543.5	0	575	0	-122.1	-117.1	-105.1	-73.6	10	5	5	17	7	44	0	0	0	1	0	2	1	2	2	2	1	0	1	1	1
2016213	3	2	28	4	3	43	-18	-2	-2	-4	-6	-4	487.33	0	628.17	0	531.83	0	520	0	480	0	-140.84	-96.34	-108.17	-148.17	16	12	6	10	13	57	1	1	0	0	1	2	1	3	3	2	1	0	0	0	1
2016214	3	2	19	4	2	45	0	2	-2	2	0	-2	432	0	452.33	0	586.2	1	516.83	0	586.5	0	-20.33	133.87	64.5	134.17	23	25	7	18	16	89	1	1	0	1	1	2	1	3	3	2	1	0	0	0	1
2016223	3	2	28	4	2	30	24	4	-2	-6	8	20	471.5	0	427	0	516	0	477.83	0	457.5	0	44.5	89	50.83	30.5	9	7	6	17	15	54	0	0	0	1	1	2	1	2	2	2	1	0	1	1	1
2016225	1	2	26				-14	-4	0	-6	0	-4	373.5	0	371.67	0	392.67	0	385.33	0	418.5	0	1.83	21	13.66	46.83	11	6	5	6	6	34	0	0	0	0	0	1	1	2	2	2	0	0	1	1	1
2016226	1	2	38				6	-8	2	0	2	10	580.83	0	596	0	524.83	0	544.67	0	510	0	-15.17	-71.17	-51.33	-86	6	5	5	2	3	21	0	0	0	0	0	3	1	3	2	2	2	0	0	1	1
2016227	1	1	28				-10	-2	4	0	-4	-8	376.17	0	411.33	0	426.33	0	390.83	0	337	0	-35.16	15	-20.5	-74.33	5	5	5	4	5	24	0	0	0	0	0	2	2	2	2	2	1	1	1	1	1
2016231	1	2	26				-80	-8	-12	-20	-20	-20	475.5	0	451.5	0	591.5	0	473	1	424.5	0	24	140	21.5	-27	8	6	5	13	5	37	0	0	0	0	0	1	2	3	3	1	0	1	0	0	0
2016232	1	1	28				-50	-16	-18	-6	-4	-6	370.83	0	444.83	0	558.5	0	517	0	652.5	0	-74	113.67	72.17	207.67	5	5	5	6	3	24	0	0	0	0	0	3	1	2	2	3	2	0	1	1	2
2016233	1	1	38				0	-6	6	-4	2	2	656.33	0	630.67	0	559.83	0	641.17	0	638	0	25.66	-70.84	10.5	7.33	6	7	6	0	7	26	0	0	0	0	0	2	2	2	2	2	1	1	1	1	1
2016235	1	2	25				6	0	-4	4	4	2	406.5	0	391	0	409.5	0	416.67	0	355.5	0	15.5	18.5	25.67	-35.5	9	6	5	8	5	33	0	0	0	0	0	2	1	2	2	1	1	0	1	1	0
2016236	1	1	26				-42	-12	8	-20	2	-20	493.8	1	531.67	0	510.83	0	464	0	483.5	0	-37.87	-20.84	-67.67	-48.17	7	5	5	0	3	20	0	0	0	0	0	2	2	2	2	2	1	1	1	1	1
2016238	1	1	34				-98	-20	-20	-18	-20	-20	489.83	0	364.67	0	407.33	0	408.17	0	368.5	0	125.16	42.66	43.5	3.83	6	5	5	1	8	25	0	0	0	0	0	1	1	3	3	1	0	0	0	0	0
2016239	1	2	34				-42	-16	-8	-4	-8	-6	683.17	0	604	0	473.17	0	563.5	0	707.5	0	79.17	-130.83	-40.5	103.5	7	5	5	6	4	27	0	0	0	0	0	1	2	3	3	1	0	1	0	0	0
2016240	1	1	44				-64	-10	-20	-18	-6	-10	573.67	0	1361.33	0	646.17	0	621.67	0	618	0	-787.66	-715.16	-739.66	-743.33	7	7	9	6	12	41	0	0	1	0	1	2	1	3	3	2	1	0	0	0	1
2016241	1	2	46				-54	-8	-10	-14	-12	-10	942.17	0	585	0	685	0	670	0	755	0	357.17	100	85	170	9	5	5	17	11	47	0	0	0	1	1	2	1	3	2	2	1	0	0	1	1
2016242	1	2	52				-56	-4	-18	-16	-12	-6	411.17	0	460.83	0	469.33	0	478.17	0	424	0	-49.66	8.5	17.34	-36.83	5	5	5	17	11	43	0	0	0	1	1	3	1	1	1	3	2	0	2	2	2
2016244	1	2	51				22	14	-4	12	-6	6	538.67	0	442.17	0	542.33	0	533.17	0	483	0	96.5	100.16	91	40.83	5	5	5	20	11	46	0	0	0	1	1	2	1	2	2	3	1	0	1	1	2
2016246	1	2	44				0	-12	6	4	0	2	888.17	0	773.5	0	816.5	0	805.33	0	704	0	114.67	43	31.83	-69.5	5	5	5	4	4	23	0	0	0	0	0	1	2	3	3	1	0	1	0	0	0
2016248	1	2	30				-20	-2	-2	2	-16	-2	453.5	0	532.33	0	453.67	0	439.4	1	465.5	0	-78.83	-78.66	-92.93	-66.83	10	8	9	8	11	46	0	0	1	0	1	1	1	3	3	1	0	0	0	0	0
2016250	1	1	27				-22	0	-6	-18	12	-10	556.33	0	742.5	0	575.33	0	412.667	0	318	0	-186.17	-167.17	-329.833	-424.5	5	5	5	0	3	18	0	0	0	0	0	3	1	2	2	3	2	0	1	1	2
2016251	1	2	45				-80	-12	-16	-16	-16	-20	680	0	648.67	0	714	0	703.33	0	641.5	0	31.33	65.33	54.66	-7.17	5	6	5	1	7	24	0	0	0	0	0	2	2	2	2	2	1	1	1	1	1
2016252	1	1	42				-20	-8	-2	-4	-4	-2	848.8	1	764.17	0	997.67	0	956.17	0	757.5	0	84.63	233.5	192	-6.67	7	5	5	11	10	38	0	0	0	0	1	3	1	2	2	3	2	0	1	1	2
2016253	1	1	51				18	2	2	2	5	6	1189.17	0	1185.67	0	879.67	0	1073.6	1	978	1	3.5	-306	-112.07	-207.67	5	5	5	6	10	31	0	0	0	0	1	2	1	3	3	3	1	0	0	0	2
2016254	1	1	28				32	-2	2	10	8	14	345	0	359.17	0	420	0	344.83	0	426	0	-14.17	60.83	-14.34	66.83	6	6	5	7	3	27	0	0	0	0	0	2	2	3	3	2	1	1	0	0	1
2016255	1	1	22				-64	-10	-12	-12	-14	-16	846	0	724.33	0	714.33	0	736.5	0	730	0	121.67	-10	12.17	5.67	5	5	5	1	3	19	0	0	0	0	0	2	1	2	2	1	1	0	1	1	0
2016256	1	1	25				14	4	-2	4	4	4	802	0	746.5	0	707.17	0	817.67	0	839.5	0	55.5	-39.33	71.17	93	7	5	5	0	5	22	0	0	0	0	0	3	2	2	2	1	2	1	1	1	0
2016257	1	1	29				10	4	0	0	2	4	498.5	0	493.5	0	593.5	0	549.4	1	550.5	0	5	100	55.9	57	9	9	8	2	3	31	0	0	1	0	0	1	1	3	3	2	0	0	0	0	1
2016259	1	1	30				-48	-8	-14	-16	-6	-4	537	0	506.17	0	556.83	0	716	0	979	0	30.83	50.66	209.83	472.83	6	5	7	3	4	25	0	0	0	0	0	2	1	3	2	2	1	0	0	1	1
2016261	1	2	22				-20	0	-6	-6	-4	-4	341.83	0	383.5	0	435.83	0	420.33	0	441	0	-41.67	52.33	36.83	57.5	7	6	5	7	6	31	0	0	0	0	0	1	1	3	3	1	0	0	0	0	0
2016262	1	1	33				-22	0	-16	10	-10	-6	425.33	0	365.17	0	431.17	0	490.5	0	583.5	0	60.16	66	125.33	218.33	5	7	5	0	3	20	0	0	0	0	0
2016263	1	1	18				80	12	14	14	20	20	327.2	1	332.33	0	300.67	0	289.33	0	290	0	-5.13	-31.66	-43	-42.33	10	11	6	4	3	34	0	1	0	0	0	3	1	2	2	2	2	0	1	1	1
2016264	1	2	45				-40	-20	2	-6	-2	-14	400.2	1	533.17	0	343.8	1	475.33	0	567.5	0	-132.97	-189.37	-57.84	34.33	6	5	6	1	5	23	0	0	0	0	0	3	1	1	1	3	2	0	2	2	2
2016265	1	2	21				-80	-14	-18	-14	-16	-18	510.83	0	416.17	0	428	0	442.5	0	491	0	94.66	11.83	26.33	74.83	7	9	5	13	7	41	0	0	0	0	0	2	1	2	1	2	1	0	1	2	1
2016266	1	1	49				2	2	-2	0	2	0	993.33	0	1161.17	0	816.67	0	1046.17	0	933.5	0	-167.84	-344.5	-115	-227.67	7	6	5	14	9	41	0	0	0	0	0	2	2	2	2	2	1	1	1	1	1
2016267	1	2	46				0	0	0	0	0	0	769.67	0	778.33	0	707.833	0	920	0	1130.5	0	-8.66	-70.497	141.67	352.17	5	5	5	6	13	34	0	0	0	0	1	1	2	3	3	1	0	1	0	0	0
2016268	1	1	28				48	-4	6	6	20	20	413	0	430.17	0	451.17	0	378.33	0	354.5	0	-17.17	21	-51.84	-75.67	6	7	5	1	3	22	0	0	0	0	0	1		3	3	1	0		0	0	0
2016269	1	2	18				-8	0	-4	-2	0	-2	948.17	0	1133.8	1	1105.8	1	1236.83	0	1674	0	-185.63	-28	103.03	540.2	8	10	7	7	13	45	0	1	0	0	1	2	2	3	3	2	1	1	0	0	1
2016270	2	2	29	1	1	22	-48	-4	-10	-6	-14	-14	344.83	0	397	1	333.83	0	384.5	0	403	0	-52.17	-63.17	-12.5	6	13	6	5	18	14	56	1	0	0	1	1	2	1	2	2	3	1	0	1	1	2
2016271	1	1	23				-54	0	-12	-12	-14	-16	368.2	1	368.83	0	337.67	0	452.833	0	319	0	-0.63	-31.16	84.003	-49.83	7	6	5	9	7	34	0	0	0	0	0	2	1	2	2	2	1	0	1	1	1
2016272	1	2	24				-32	-4	-14	-6	-4	-4	518.67	0	390.5	0	549.5	0	544.83	0	452.5	0	128.17	159	154.33	62	14	11	13	12	14	64	1	1	1	0	1	3	1	2	2	3	2	0	1	1	2
2016273	1	1	37				-34	-10	-6	-8	-6	-4	606.17	0	577.5	0	688.6	1	585	0	610.5	0	28.67	111.1	7.5	33	5	5	5	8	11	34	0	0	0	0	1	3	1	3	3	2	2	0	0	0	1
2016274	1	1	25				-30	-2	-8	-8	-4	-8															5	6	6	5	7	29	0	0	0	0	0	1	1	3	3	1	0	0	0	0	0
2016275	1	1	25				18	-2	2	0	0	20															6	5	6	5	5	27	0	0	0	0	0	1	1	3	3	1	0	0	0	0	0
2016276	1	1	25				-40	-14	-20	-2	-16	12	376	1	379.33	0	353.67	0	382.5	2	380.5	0	-3.33	-25.66	3.17	1.17	6	6	6	19	11	48	0	0	0	1	1	3	1	1	1	3	2	0	2	2	2
2016277	1	2	24				2	-10	0	12	-2	2	698.67	0	835.83	0	961.17	0	970.33	0	1003.5	0	-137.16	125.34	134.5	167.67	6	5	5	0	3	19	0	0	0	0	0	3	2	2	2	2	2	1	1	1	1
2016278	1	2	31				-26	0	-18	0	-6	-2	775.5	0	645	0	769.5	0	766.67	0	804	0	130.5	124.5	121.67	159	5	5	5	2	5	22	0	0	0	0	0	1	1	3	3	1	0	0	0	0	0
2016279	1	2	36				-2	0	-2	-4	2	2	949.83	0	837.33	0	836.33	0	801.33	0	764	0	112.5	-1	-36	-73.33	5	5	5	0	11	26	0	0	0	0	1	2	1	3	3	2	1	0	0	0	1
2016280	1	2	41				-2	2	0	-4	0	0	847.33	0	914.33	0	1105.17	0	780.17	0	909	0	-67	190.84	-134.16	-5.33	5	5	5	2	9	26	0	0	0	0	0	2	2	3	3	1	1	1	0	0	0
2016281	1	2	44				-10	-8	-2	-2	0	2	616.2	0	519.17	0	540.5	0	485.17	0	535	0	97.03	21.33	-34	15.83	5	5	5	0	7	22	0	0	0	0	0	3	2	2	2	1	2	1	1	1	0
2016282	1	1	42				-54	-14	-14	-8	-8	-10	479	0	513.83	0	529.67	0	502.33	0	430.5	0	-34.83	15.84	-11.5	-83.33	5	7	5	4	3	24	0	0	0	0	0	3	1	2	2	3	2	0	1	1	2
2016283	1	2	40				-18	-8	-6	2	-6	0	589.83	0	762.83	0	771.2	1	828.6	1	814	1	-173	8.37	65.77	51.17	6	5	5	2	4	22	0	0	0	0	0	2	2	3	3	2	1	1	0	0	1
2016284	1	1	30				-10	-16	2	-8	10	2	444.5	0	465.17	0	446.5	0	431.4	1	370.5	0	-20.67	-18.67	-33.77	-94.67	9	13	8	9	15	54	0	1	1	0	1	1	1	3	3	1	0	0	0	0	0
2016285	1	1	31				12	0	0	2	2	8	673.33	0	502.5	0	560.83	0	599.8	1	689.5	0	170.83	58.33	97.3	187	9	5	5	7	8	34	0	0	0	0	0	2	2	3	3	2	1	1	0	0	1
2016286	1	2	44				2	0	2	4	-2	-2	629.5	0	584.6	1	484.67	0	547	1	938	1	44.9	-99.93	-37.6	353.4	5	5	5	1	6	22	0	0	0	0	0	2	1	3	2	1	1	0	0	1	0
2016287	1	1	45				-6	-8	-4	-2	-6	14	1034.67	0	530.5	0	756.17	0	848.5	0	584.5	0	504.17	225.67	318	54	6	6	5	8	10	35	0	0	0	0	1	2	1	2	2	3	1	0	1	1	2
2016288	1	1	30				-50	-12	-16	-12	-2	-8	678.5	0	718.5	0	617.33	0	569.17	0	583	0	-40	-101.17	-149.33	-135.5	5	5	5	0	3	18	0	0	0	0	0	3	2	2	2	1	2	1	1	1	0
2016289	1	1	29				-74	-16	-10	-14	-16	-18	447.5	0	502.17	0	458.5	0	529.33	0	454	0	-54.67	-43.67	27.16	-48.17	5	5	5	8	3	26	0	0	0	0	0	2	2	3	3	2	1	1	0	0	1
2016290	1	1	49				24	2	-6	2	14	12	529.33	0	284	1	753.17	0	542.75	2	584	0	245.33	469.17	258.75	300	6	5	6	1	3	21	0	0	0	0	0	3	1	2	2	2	2	0	1	1	1
2016291	1	1	43				-76	-12	-18	-20	-20	-6	554	0	590.83	0	530.8	1	622.83	0	533	0	-36.83	-60.03	32	-57.83	7	5	5	2	3	22	0	0	0	0	0	1	2	3	3	1	0	1	0	0	0
2016292	1	1	27				-12	-4	-6	-4	0	2	724.33	0	728	0	609.83	0	675.5	0	536.5	0	-3.67	-118.17	-52.5	-191.5	5	5	5	0	3	18	0	0	0	0	0	3	1	3	3	3	2	0	0	0	2
2016293	1	1	46				-24	-6	-2	-6	-10	0	830.75	2	1341.67	0	815.17	0	906.8	1	884.5	0	-510.92	-526.5	-434.87	-457.17	5	5	5	11	9	35	0	0	0	0	0	1	2	3	3	2	0	1	0	0	1
2016294	1	2	43				-14	-8	-10	0	0	4	529.33	0	536.83	0	535.83	0	543.33	0	530.5	0	-7.5	-1	6.5	-6.33	5	5	5	3	5	23	0	0	0	0	0	3	1	1	1	3	2	0	2	2	2
2016295	1	1	31				-34	-10	-6	-6	-8	-4	559.17	0	489.17	0	444	0	523.17	0	753.5	0	70	-45.17	34	264.33	8	6	6	10	3	33	0	0	0	0	0	3	1	2	2	2	2	0	1	1	1
2016296	1	1	29				-92	-16	-20	-20	-20	-16	558.83	0	532.5	0	599	0	694.5	0	634.5	0	26.33	66.5	162	102	10	5	7	8	7	37	0	0	0	0	0	3	1	2	2	2	2	0	1	1	1
2016297	1	2	36				2	0	0	4	2	-4	605	0	587.5	0	550.67	0	518.67	0	588.5	0	17.5	-36.83	-68.83	1	5	5	5	2	8	25	0	0	0	0	0
2016298	1	1	38				-18	-8	-10	-6	2	4	878.2	1	226.4	1	597.83	0	558.8	1	589	1	651.8	371.43	332.4	362.6	7	6	5	6	7	31	0	0	0	0	0	2	2	3	3	2	1	1	0	0	1
2016299	1	1	42				0	0	0	0	0	0	393.5	0	420.67	0	381.5	0	376.83	0	360	0	-27.17	-39.17	-43.84	-60.67	8	5	8	10	12	43	0	0	1	0	1	3	1	2	1	2	2	0	1	2	1
2016300	1	2	34				-24	-4	-8	-2	-2	-8	422.17	0	705.5	0	550.67	0	488.5	0	469.5	0	-283.33	-154.83	-217	-236	6	5	5	2	4	22	0	0	0	0	0	3	1	2	2	2	2	0	1	1	1
2016301	1	2	37				-62	-14	-20	-12	-12	-4	550	1	453.5	0	443.17	0	415.83	0	469.5	0	96.5	-10.33	-37.67	16	7	5	5	6	9	32	0	0	0	0	0	2	1	2	2	1	1	0	1	1	0
2016302	1	1	33				60	-10	10	20	20	20	622	0	573.33	0	630.33	0	576.17	0	590.5	0	48.67	57	2.84	17.17	16	6	8	14	19	63	1	0	1	0	1	2	1	2	2	2	1	0	1	1	1
2016303	1	1	47				-54	4	-20	-20	-6	-12	675	0	569.33	0	565.17	0	521.83	0	381	0	105.67	-4.16	-47.5	-188.33	7	6	5	0	3	21	0	0	0	0	0	3	1	3	3	3	2	0	0	0	2
2016304	1	2	46				-2	4	2	8	-10	-6	880	0	1016.83	0	844.83	0	882.5	0	785	0	-136.83	-172	-134.33	-231.83	5	7	5	12	7	36	0	0	0	0	0	3	1	2	1	2	2	0	1	2	1
2016305	3	2	20	4	3	37	-46	2	-14	-8	-12	-14	503.8	1	601.25	2	508	0	588.17	0	521.5	0	-97.45	-93.25	-13.08	-79.75	15	11	5	18	10	60	1	1	0	1	1	2	1	3	3	1	1	0	0	0	0
2016306	3	2	49	4	2	33	2	-10	14	-2	-10	10	541.67	0	476.5	0	508.17	0	570.17	0	525	0	65.17	31.67	93.67	48.5	5	5	5	9	11	35	0	0	0	0	1	2	1	3	3	3	1	0	0	0	2
2016307	3	2	52	4	1	31	-14	-10	0	0	-4	0	853.5	0	1066.5	0	1019.67	0	947.67	0	1177.5	0	-213	-46.83	-118.83	111	7	8	5	9	12	41	0	0	0	0	1	3	2	3	3	2	2	1	0	0	1
2016308	3	2	36	4	1	35	26	8	12	0	4	2	471.33	0	523.167	0	539.83	0	567	1	415.5	0	-51.8367	16.6633	43.8333	-107.667	7	5	5	8	7	32	0	0	0	0	0	2	2	2	2	2	1	1	1	1	1
2016309	3	2	22	4	1	34	98	18	20	20	20	20	1041.83	0	927.2	1	1168.83	0	1248.5	0	1642.5	0	114.63	241.63	321.3	715.3	7	6	8	3	5	38	0	0	1	0	0	1	1	3	3	2	0	0	0	0	1
2016310	3	2	53	4	4	32	-20	-6	-2	0	-6	-6	398.33	3	647.5	4	977.25	2	975.67	0	978	0	-249.17	329.75	328.17	330.5	5	7	5	12	14	43	0	0	0	0	1	2	2	2	2	2	1	1	1	1	1
2016311	3	1	20	4	2	37	-18	10	-6	2	-8	-16	590.83	0	614	0	679.5	0	870.5	0	931.5	0	-23.17	65.5	256.5	317.5	11	11	5	6	12	47	0	1	0	0	1	2	2	2	2	2	1	1	1	1	1
2016312	3	1	36	4	3	40	16	2	10	8	2	-6	853.17	0	584.67	0	775.67	0	537	1	593.5	0	268.5	191	-47.67	8.83	9	6	7	5	19	46	0	0	0	0	1	2	1	3	3	2	1	0	0	0	1
2016314	3	2	30	4	2	34	0	-2	0	2	0	0	613.83	0	740.17	0	539.67	0	629.83	0	534.5	0	-126.34	-200.5	-110.34	-205.67	12	11	5	10	8	46	0	1	0	0	0	2	1	3	3	2	1	0	0	0	1
2016315	1	1	47				24	-10	10	-4	10	18	622.5	0	783.17	0	635.67	0	500.4	1	543.5	0	-160.67	-147.5	-282.77	-239.67	5	5	5	10	8	33	0	0	0	0	0	2	1	3	3	2	1	0	0	0	1
2016316	3	1	18	4	2	38	-50	-6	-8	-6	-10	-20	494.33	0	529.8	1	397.5	0	410	0	343	0	-35.47	-132.3	-119.8	-186.8	18	10	5	2	7	42	1	1	0	0	0	3	1	2	2	2	2	0	1	1	1
2016317	1	1	28				-8	0	-18	20	-6	-4	895	0	754	0	1045.5	0	839.33	0	947	0	141	291.5	85.33	193	7	5	5	3	5	25	0	0	0	0	0	2	1	3	3	1	1	0	0	0	0
2016318	1	2	53				0	-4	0	-5	2	4	800.33	0	832.83	0	822.4	1	973.67	0	784	0	-32.5	-10.43	140.84	-48.83	9	5	5	11	8	38	0	0	0	0	0	3	1	2	2	2	2	0	1	1	1
2016319	1	1	33				72	20	10	16	16	10	495.5	0	391	0	494.17	0	475.67	0	414.5	0	104.5	103.17	84.67	23.5	5	6	5	9	6	31	0	0	0	0	0	2	1	3	2	2	1	0	0	1	1
2016320	1	2	25				-8	-2	2	-2	-2	-4	767.17	0	727.67	0	640.83	0	590.17	0	532.5	0	39.5	-86.84	-137.5	-195.17	9	5	5	0	3	22	0	0	0	0	0	2	1	2	2	2	1	0	1	1	1
2016321	1	1	40				-20	-12	0	-2	-2	-8	956.17	0	915.33	0	801.17	0	765.33	0	729.5	0	40.84	-114.16	-150	-185.83	5	5	5	2	4	21	0	0	0	0	0
2016322	1	2	23				-14	0	-4	-4	-4	-2	554.83	0	549.5	0	635	0	589.5	0	678	0	5.33	85.5	40	128.5	10	5	5	2	3	25	0	0	0	0	0	3	1	3	3	2	2	0	0	0	1
2016323	1	1	28				2	0	2	-2	2	0	391.5	0	405.83	0	388.33	0	584.33	0	775.5	0	-14.33	-17.5	178.5	369.67	7	6	5	0	4	22	0	0	0	0	0	2	2	3	3	1	1	1	0	0	0
2016325	1	1	39				4	4	2	-2	0	0	806.33	0	752	0	736.17	0	750.5	0	816	0	54.33	-15.83	-1.5	64	6	5	5	4	6	26	0	0	0	0	0
2016326	1	2	47				-4	0	0	0	0	0	675.5	0	791.33	0	756.33	0	676.83	0	699	0	-115.83	-35	-114.5	-92.33	5	5	5	3	8	26	0	0	0	0	0	2	1	2	2	2	1	0	1	1	1
2016327	1	1	50										525	0	524.4	1	724.5	0					0.6	200.1			7	5	6	3	7	28	0	0	0	0	0	1	2	2	2	2	0	1	1	1	1
2016328	1	2	26										401.5	0	582.833	0	458	0					-181.333	-124.833			12	5	7	6	9	39	0	0	0	0	0	3	1	3	3	3	2	0	0	0	2
2016329	1	2	27				-62	-16	-12	-16	-10	-8	492.5	0	605.33	0	529.17	0	575.67	0	164.5	0	-112.83	-76.16	-29.66	-440.83	5	5	5	0	4	19	0	0	0	0	0	3	1	2	1	2	2	0	1	2	1
2016330	1	1	40										717.5	0	735.33	0	762	0					-17.83	26.67			7	6	5	4	3	25	0	0	0	0	0	3	1	3	3	3	2	0	0	0	2
2016331	1	1	54				-60	-20	-20	-20	-20	20	519.17	0	526	0	515.67	0	523.5	0	412	0	-6.83	-10.33	-2.5	-114	6	5	5	5	6	27	0	0	0	0	0	2	1	3	3	2	1	0	0	0	1
2016333	1	1	31				2	-4	-8	6	-2	10	442.83	0	469.33	0	463.67	0	528.67	0	532	0	-26.5	-5.66	59.34	62.67	6	5	5	9	5	30	0	0	0	0	0	2	2	3	3	2	1	1	0	0	1
2016334	3	2	22	4	3	36	-20	-16	16	-6	-10	-4	0	6	553.33	3	1013	3	355.5	4			-553.33	459.67	-197.83		16	7	8	19	20	71	1	0	1	1	1	2	1	2	2	2	1	0	1	1	1
2016337	3	1	22	4	1	33	-44	-8	-4	-4	-8	-20	1602	0	1500.4	1	1229.2	1	2071.2	1	2323	1	101.6	-271.2	570.8	822.6	11	11	5	8	7	42	0	1	0	0	0	2	1	3	3	2	1	0	0	0	1
2016342	1	1	47				6	2	2	0	2	0	721.33	0	680.17	0	712.83	0	663.17	0	781.5	0	41.16	32.66	-17	101.33	9	7	7	3	12	38	0	0	0	0	1	2	2	2	2	2	1	1	1	1	1
2016344	1	2	51										703	0	671.67	0	658.5	0	832.67	0	984	0	31.33	-13.17	161	312.33	6	5	5	6	7	29	0	0	0	0	0	2	1	3	3	2	1	0	0	0	1
2019004	3	1	18	4	2	28	-64	-12	-20	-18	-8	-6	438.5	0	526	0	569.4	1	432.2	1	424.5	0	-87.5	43.4	-93.8	-101.5	10	11	5	15	9	72	0	1	0	1	0	1	2	3	3	1	0	1	0	0	0
2019005	2	1	23	3	2	40	50	0	20	18	6	6	738.83	0	713.67	0	716.83	0	575.83	0	577.5	0	25.16	3.16	-137.84	-136.17	19	10	5	22	17	119	1	1	0	1	1	2	1	3	3	2	1	0	0	0	1
2019006	3	2	25	4	3	44	-14	-4	-2	-2	-4	-2	519.5	0	587.33	0	604.17	0	556.67	0	552	0	-67.83	16.84	-30.66	-35.33	19	11	5	22	15	100	1	1	0	1	1	2	1	2	2	2	1	0	1	1	1
2019007	3	1	19	4	2	42	-46	-2	2	-6	-20	-20	609.25	2	677.17	0	692.33	0	474	1	454	1	-67.92	15.16	-203.17	-223.17	13	9	5	22	11	115	1	0	0	1	1	2	1	3	3	2	1	0	0	0	1
2019008	3	2	27	4	2	48	4	-4	-2	0	6	4	572.2	1	615.17	0	686.83	0	669	1	703.5	0	-42.97	71.66	53.83	88.33	19	11	8	22	15	114	1	1	1	1	1	3	1	3	3	3	2	0	0	0	2
2019009	3	1	24	4	3	38	0	0	0	0	0	0	515.5	0	527.5	0	509.17	0	478.17	0	451.5	0	-12	-18.33	-49.33	-76	8	6	5	20	11	91	0	0	0	1	1	2	1	3	3	2	1	0	0	0	1
2019010	3	1	21	4	2	34	-16	-10	-2	-4	-8	8	765.83	0	927	0	1060.33	0	855	0	1029.5	0	-161.17	133.33	-72	102.5	18	9	5	13	13	91	1	0	0	0	1	2	1	3	3	2	1	0	0	0	1
2019011	3	2	22	4	3	37	-4	-2	0	2	-2	-2	935.8	1	900.8	1	1070	1	971.2	1	935	0	35	169.2	70.4	34.2	19	11	8	22	23	109	1	1	1	1	1	2	1	3	3	2	1	0	0	0	1
2019012	3	2	18	4	3	47	-22	-6	-2	-4	0	-10	662.33	0	562	0	859.8	1	524.6	1	478	1	100.33	297.8	-37.4	-84	19	7	7	22	19	110	1	0	0	1	1	2	1	3	3	2	1	0	0	0	1
2019013	3	2	18	4	2	47	-24	-6	-4	-6	-6	-2	1074.2	1	257.6	1	631.8	1	869.67	0	473.5	0	816.6	374.2	612.07	215.9	6	5	5	11	12	79	0	0	0	0	1	1	2	3	3	1	0	1	0	0	0
2019014	3	2	31	4	3	51	-38	-12	-12	20	-14	-20	814.67	0	612.33	0	1004.33	0	800.83	0	713.5	0	202.34	392	188.5	101.17	11	5	6	22	13	127	0	0	0	1	1	2	1	3	3	2	1	0	0	0	1
2019015	3	2	18	4	2	40	-8	-2	-6	4	0	-4	949.83	0	937.5	0	1067	1	994.5	0	1137	0	12.33	129.5	57	199.5	19	6	5	16	11	81	1	0	0	1	1	2	1	3	3	2	1	0	0	0	1
2019016	3	2	18	4	2	40	-16	-6	-6	-4	-2	2	483.2	1	496.33	0	459.83	0	517.83	0	511	0	-13.13	-36.5	21.5	14.67	19	11	8	14	7	111	1	1	1	0	0	2	1	3	3	3	1	0	0	0	2
2019017	3	2	22	4	4	38	0	0	0	0	-2	2	441.17	0	442	1	588.17	0	405.67	0	539.5	0	-0.83	146.17	-36.33	97.5	18	10	8	22	18	95	1	1	1	1	1	1	3	3	3	2	0	2	0	0	1
2019018	3	1	22	4	2	37	-10	-2	0	0	0	-8	496.83	0	571.67	0	771.4	1	778.4	1	675	1	-74.84	199.73	206.73	103.33	12	9	6	19	13	104	0	0	0	1	1	2	1	3	3	2	1	0	0	0	1
2019019	3	2	23	4	2	30	16	-6	8	2	0	12	800.5	2	844	0	666.67	0	808.4	1	432	1	-43.5	-177.33	-35.6	-412	10	6	5	13	12	71	0	0	0	0	1	2	1	3	3	1	1	0	0	0	0
2019020	2	2	19	3	2	34	-22	0	-4	-6	-8	-4	1255.83	0	1097.67	0	1151.67	0	1260.67	0	1275.5	0	158.16	54	163	177.83	5	5	5	13	6	81	0	0	0	0	0	2	1	2	2	2	1	0	1	1	1
2019021	3	2	40	4	2	30	-18	-4	2	-4	-12	0	1128.17	0	625.8	1	780.4	1	774.83	0	658	0	502.37	154.6	149.03	32.2	6	5	6	8	9	88	0	0	0	0	0	3	1	2	2	3	2	0	1	1	2
2019022	2	2	23	1	2	24	-8	-2	2	-2	-4	-2	441.67	0	427.67	0	492.17	0	495.83	0	485.5	0	14	64.5	68.16	57.83	8	7	8	22	14	84	0	0	1	1	1	1	1	3	3	2	0	0	0	0	1
2019023	3	2	21	4	2	29	-28	-4	-6	-6	-2	-10	836.83	0	833	0	903.6	1	1197.8	1	620	1	3.83	70.6	364.8	-213	19	5	5	22	8	75	1	0	0	1	0	2	1	3	2	1	1	0	0	1	0
2019024	2	1	21	3	2	18	0	-2	-2	-4	2	6	498	0	415	0	417	1	380.67	0	345.5	0	83	2	-34.33	-69.5	10	11	5	22	12	82	0	1	0	1	1	3	1	3	2	2	2	0	0	1	1
2019025	3	2	35	4	2	40	-6	-6	0	-4	2	2	523	1	801.33	0	523.67	0	847	0	1310	0	-278.33	-277.66	45.67	508.67	10	5	8	22	14	79	0	0	1	1	1	2	2	3	3	1	1	1	0	0	0
2019026	3	2	23	4	2	35	4	-2	-2	2	-6	12	587.4	1	651.67	0	619	0	638.4	1	840	1	-64.27	-32.67	-13.27	188.33	14	11	5	15	12	92	1	1	0	1	1	2	2	3	2	2	1	1	0	1	1
2019027	2	2	48	0	2	21	-24	-4	-10	-12	2	0	761.86	1	713.83	0	861.83	0	846.33	0	796	0	48.03	148	132.5	82.17	5	5	5	7	12	71	0	0	0	0	1	3	1	3	2	2	2	0	0	1	1
2019028	3	1	18	4	2	25	-10	0	-4	-2	2	-6	943.5	0	596.83	0	563.8	1	517	0	585.5	0	346.67	-33.03	-79.83	-11.33	12	6	8	8	6	85	0	0	1	0	0	3	1	1	1	3	2	0	2	2	2
2019029	3	2	36	4	2	32	-44	0	-4	-16	-12	-12	544.83	0	626.83	0	543	0	757.5	0	586	0	-82	-83.83	130.67	-40.83	9	5	6	17	12	76	0	0	0	1	1	2	1	2	2	2	1	0	1	1	1
2019030	2	2	22	3	2	30	-12	0	-2	-4	0	-6	607.17	0	573.5	0	720.33	0	545.83	0	513	0	33.67	146.83	-27.67	-60.5	13	7	8	22	17	86	1	0	1	1	1	1	2	3	3	1	0	1	0	0	0
2019031	2	1	28	2	2	24	-68	-14	-18	-16	-12	-8	473.17	0	462.67	0	401.17	0	406.67	0	363.5	0	10.5	-61.5	-56	-99.17	14	11	5	18	16	67	1	1	0	1	1	2	2	3	3	1	1	1	0	0	0
2019032	3	2	18	3	2	22	-34	0	-2	-10	-12	-10	648.33	0	611	0	702	0	938.5	0	932.5	0	37.33	91	327.5	321.5	11	5	6	10	7	48	0	0	0	0	0	3	1	3	2	1	2	0	0	1	0
2019033	3	2	19	4	3	30	14	8	-6	0	-2	14	554.423	1	644.67	0	600.33	0	737.67	0	931	0	-90.247	-44.34	93	286.33	17	11	5	16	10	68	1	1	0	1	1	2	1	3	2	2	1	0	0	1	1
2019034	2	2	62	1	2	14	-24	-2	-6	-2	-8	-6	1175	0	1113.67	0	1215.67	0	1081	0	990	0	61.33	102	-32.67	-123.67	6	5	5	10	7	42	0	0	0	0	0	2	1	3	3	2	1	0	0	0	1
2019035	3	1	26	4	2	31	-4	2	0	-2	-2	-2	643.67	0	787.67	0	679.83	0	692.33	0	787	0	-144	-107.84	-95.34	-0.67	7	5	8	13	5	48	0	0	1	0	0	3	1	3	3	3	2	0	0	0	2
2019036	3	2	21	4	2	36	8	0	-6	4	2	8	587.4	1	769.17	0	705.33	0	611.5	0	577	0	-181.77	-63.84	-157.67	-192.17	17	11	8	21	8	82	1	1	1	1	0	1	2	3	3	1	0	1	0	0	0
2019037	2	2	34	2	2	24	-24	0	-2	-12	-6	-4	807.33	0	781.5	0	828	0	894.33	0	1220	0	25.83	46.5	112.83	438.5	6	11	5	12	9	49	0	1	0	0	0	3	1	3	3	1	2	0	0	0	0
2019038	3	2	18	3	2	35	8	2	8	2	0	-4	721	0	923.5	0	937	1	1021.6	1	1004.5	0	-202.5	13.5	98.1	81	9	6	8	20	8	59	0	0	1	1	0	2	1	2	2	2	1	0	1	1	1
2019039	3	2	22	4	2	35	-12	-10	-8	-2	4	4	1125.83	0	1007.6	0	1276.17	0	1176.17	0	1407.5	0	118.23	268.57	168.57	399.9	11	11	8	15	11	68	0	1	1	1	1	3	1	1	1	3	2	0	2	2	2
2019040	3	2	29	4	2	34	8	2	4	2	-2	2	1173.8	1	1095.5	0	1289.5	0	909.67	0	926.5	0	78.3	194	-185.83	-169	11	5	8	22	15	70	0	0	1	1	1	3	1	2	1	2	2	0	1	2	1
2019042	2	1	21	1	2	20	-16	-6	10	-18	-16	14	471.17	0	459.67	0	431.6	1	577.8	1	732.5	0	11.5	-28.07	118.13	272.83	9	9	6	20	11	59	0	0	0	1	1	1	1	3	3	1	0	0	0	0	0
2019043	2	1	22	0	3	33	-100	-20	-20	-20	-20	-20	819.17	0	555.6	1	615.83	0	831	0	830	0	263.57	60.23	275.4	274.4	19	11	8	11	23	115	1	1	1	0	1	3	1	2	1	2	2	0	1	2	1
2019044	2	2	28	3	2	25	-26	-6	2	-6	-6	-10	625.8	1	636	0	575.67	0	519	0	440.5	0	-10.2	-60.33	-117	-195.5	11	10	5	22	16	68	0	1	0	1	1	1	1	3	3	1	0	0	0	0	0
2019045	2	1	18	3	2	33	-14	-2	-6	-2	4	-8	643.83	0	452.75	2	511.67	0	549.8	1	658.5	0	191.08	58.92	97.05	205.75	6	11	5	19	11	55	0	1	0	1	1	3	1	2	1	2	2	0	1	2	1
2019046	2	2	23	0	2	19	-20	-18	18	20	-20	-20	407.67	0	420.17	0	445.5	0	548.67	0	702.5	0	-12.5	25.33	128.5	282.33	5	5	5	5	5	32	0	0	0	0	0	2	1	2	2	2	1	0	1	1	1
2019047	3	2	19	4	2	26	-10	-2	-2	-4	0	-2	768	0	819.83	0	681.17	0	673.83	0	655	0	-51.83	-138.66	-146	-164.83	5	6	5	10	8	42	0	0	0	0	0	3	1	3	3	2	2	0	0	0	1
2019048	2	1	24	3	3	32	-8	-2	-2	-2	-2	0	298.6	1	344.4	1	370.17	0	297.5	0	296.5	0	-45.8	25.77	-46.9	-47.9	15	7	7	12	7	58	1	0	0	0	0	2	1	3	3	2	1	0	0	0	1
